# Supplementary material for: Antiviral and Antibacterial Sulfated Polysaccharide–Chitosan Nanocomposite Particles as a Drug Carrier
Source: Molecules. 2023 Feb 23;28(5):2105. doi: 10.3390/molecules28052105 (PMC10003885; doi:10.3390/molecules28052105)
Supplement: Supplementary file 1 [file molecules-28-02105-s001.zip]

Archive with 1 entries (1 files):
- molecules-2229506-supplementary.pdf
